# Supplementary material for: Detecting RNA-RNA interactions in E. coli using a modified CLASH method
Source: BMC Genomics. 2017 May 3;18:343. doi: 10.1186/s12864-017-3725-3 (PMC5415748; doi:10.1186/s12864-017-3725-3)
Supplement: Supplementary file 2 — List S1. List of interacting gene pairs detected in both this study and Waters’s study, including information of all reads mapped to these gene pairs. (TXT 28 kb) [file 12864_2017_3725_MOESM2_ESM.txt]

# Interacting gene pairs detected in both our study and Waters's study (EMBO J. 2017;36(3):374–87).
# For each gene pair section, the first line is the data from Waters's study, the last line is "##"
# Format of Waters's data is "ID, RNA1 name|type, RNA2 name|type, Number of unique hybrids mapping to interaction, read sequence"
# Format of our data is "Comparison with Waters's data, ID, RNA1 name, RNA2 name, read sequence"
# For comparison result, "Same" means the same interaction regions, "Alter" means alternative interaction regions.

964849-1_5	tRNA54-GlyTCC|tRNA	tRNA54-GlyTCC|tRNA	42	AGCTGATGATGCGGGTTCGATTCCCGCTGCCCGCTCCAGCGGGCATCGTATAATGGCTATTACCTCAGC
Same	TAN_328983_5	glyT	glyT	AAGCTGATGATGCGGGTTCGATTCCCGCTGCCCGCTCCAGCGGGCATCGTATAATGGCTATTACCTCAGCCTTCCA
Alter	TAN_658701_1	glyT	glyT	AAGCTGATGATGCGGGTTCGATTCCCGCTGCCCGCTCCAAAGCTGATGATGCGGGTTCGATTCCCGCTGCCCGCTC
Alter	TAN_8301044_1	glyT	glyT	AGCTGATGATGCGGGTTCGATTCCCGCTGCCCGCTCCACGATTCCCGCTGCCCGCTCCAA
##
2763743-1_3	tRNA55-ThrGGT|tRNA	tRNA54-GlyTCC|tRNA	2	TAAGGGTGAGGTCGGCAGTTCGAATCTGCCTATCAGCACCACTTCTGTGCTGATATAGCTCAGTTGGTAGAGCGCACCCTT
Alter	TAN_51925_15	glyT	thrT	GCGGGCATCGTATAATGGCTATTACCTCAGCCTTCCTAAGGGTGAGGTCGGCAGTTCGAATCTGCCTA
Alter	TAN_228505_8	glyT	thrT	GCGGGCATCGTATAATGGCTATTACCTCAGCCTTCTAAGGGTGAGGTCGGCAGTTCGAATCTGCCTA
Alter	TAN_540499_7	glyT	thrT	GCGGGCATCGTATAATGGCTATTACCTCAGCCTTCCGGTGAGGTCGGCAGTTCGAATCTGCCTA
Alter	TAN_1160291_12	glyT	thrT	GCGGGCATCGTATAATGGCTATTACCTCAGCCTTCCTAAGGGTGAGGTCGGCAGTTCGAATCTGCCTATCA
Alter	TAN_1222619_3	glyT	thrT	GCGGGCATCGTATAATGGCTATTACCTCAGCCTTCCTAAGGGTGAGGTCGGCAGTTCGAATCTGCC
Alter	TAN_1436986_1	glyT	thrT	GCGGGCATCGTATAATGGCTATTACCTCAGCCTTCCATAAGGGTGAGGTCGGCAGTTCGAATCTGCCTAT
Alter	TAN_1545970_1	thrT	glyT	GAGGTCGGCAGTTCGAATCTGCCTATCAGCACCAAAGCTGATGATGCGGGTTCGATT
Alter	TAN_2809514_1	glyT	thrT	GCGGGCATCGTATAATGGCTATTACCTCAGCCTTCTAAGGGTGAGGTCGGCAGTTCGAATCTGCCTATCA
Alter	TAN_2839643_1	thrT	glyT	TGAGGTCGGCAGTTCGAATCTGCCTATCAGCACCAAAGCTGATGATGCGGGTTCGATTCCCGCTGCCCGCTCCA
Alter	TAN_3770312_1	glyT	thrT	GCGGGCATCGTATAATGGCTATTACCTCAGCCTTCCATAAGGGTGAGGTCGGCAGTTCGAATCTGCCTATCA
Alter	TAN_3906764_2	glyT	thrT	GCGGGCATCGTATAATGGCTATTACCTCAGCCTTCCTAAGGGTGAGGTCGGCAGTTCGAATCTGCCTAT
Alter	TAN_4586048_1	glyT	thrT	GCGGGCATCGTATAATGGCTATTACCTCAGCCTTCCGTGAGGTCGGCAGTTCGAATCTGCCTAT
Alter	TAN_4601149_3	glyT	thrT	GCGGGCATCGTATAATGGCTATTACCTCAGCCTTCCATAAGGGTGAGGTCGGCAGTTCGAATCTGCCTA
Alter	TAN_4946166_2	glyT	thrT	GCGGGCATCGTATAATGGCTATTACCTCAGCCTTCCTAAGGGTGAGGTCGGCAGTTCGAATCTGCCTATC
Alter	TAN_5369678_1	glyT	thrT	AGCTGATGATGCGGGTTCGATTCCCGCTGCCCGCTCCGTGAGGTCGGCAGTTCGAATCTGCCTATCAGCACC
Alter	TAN_5442742_1	thrT	glyT	GAGGTCGGCAGTTCGAATCTGCCTATCAGCACCAAAGCTGATGATGCGGGTTCGATTCCCGCTGCCCGCTCC
Alter	TAN_6257054_1	glyT	thrT	GCGGGCATCGTATAATGGCTATTACCTCAGCCTTCCGGTGAGGTCGGCAGTTCGAATCTGC
Alter	TAN_6408847_1	glyT	thrT	GCGGGCATCGTATAATGGCTATTACCTCAGCCTTCTAAGGGTGAGGTCGGCAGTTCGAATCTGCCTATC
Alter	TAN_6479618_1	glyT	thrT	GCGGGCATCGTATAATGGCTATTACCTCAGCCTTCCGGTGAGGTCGGCAGTTCGAATCTGCCTATCA
Alter	TAN_6770466_1	glyT	thrT	GCGGGCATCGTATAATGGCTATTACCTCAGCCTTCCGGTGAGGTCGGCAGTTCGAATCTGCC
Alter	TAN_6778325_1	glyT	thrT	GCGGGCATCGTATAATGGCTATTACCTCAGCCTTCCTAAGGGTGAGGTCGGCAGTTCGAATCTGCCTATCAGC
Alter	TAN_7073363_1	glyT	thrT	GCGGGCATCGTATAATGGCTATTACCTCAGCCTTCCAAGGGTGAGGTCGGCAGTTCGAATCTGCCTATCA
Alter	TAN_7863357_1	glyT	thrT	GCGGGCATCGTATAATGGCTATTACCTCAGCCTTCCAGGGTGAGGTCGGCAGTTCGAATCTGCCTA
Alter	TAN_9816821_1	glyT	thrT	GCGGGCATCGTATAATGGCTATTACCTCAGCCTTCCAAAGGGTGAGGTCGGCAGTTCGAATCTGCCTATCA
Alter	TAN_10548142_1	glyT	thrT	GCGGGCATCGTATAATGGCTATTACCTCAGCCTTCCGGTGAGGTCGGCAGTTCGAAT
Alter	TAN_10862287_1	glyT	thrT	GCGGGCATCGTATAATGGCTATTACCTCAGCCTTCCAAGGGTGAGGTCGGCAGTTCGAATCTGCCTATCAGCACCA
Alter	TAN_13563021_1	glyT	thrT	GCGGGCATCGTATAATGGCTATTACCTCAGCCTTCCTAAGGGTGAGGTCGGCAGTTCGAATCTGCCTATCAGCACCA
Alter	TAN_13755858_1	glyT	thrT	GCGGGCATCGTATAATGGCTATTACCTCAGCCTTCGGTGAGGTCGGCAGTTCGAAT
##
9336608-1_1	tRNA53-TyrGTA|tRNA	tRNA54-GlyTCC|tRNA	1	GGTGGGGCTCCCGAGCGGCCAAAGGGAGCAGATTCCCGCTGCCCGCTCCA
Same	TAN_10611678_2	glyT	tyrU	AGCTGATGATGCGGGTTCGATTCCCGCTGCCCCGGTGGGGTTCCCGAGCGGCCAAAGGGAGCAGACTGTA
Same	TAN_10641429_1	glyT	tyrU	AAGCTGATGATGCGGGTTCGATTCCCGCTGCCCGCCCGGTGGGGTTCCCGAGCGGCCAAAGGGAGCAGA
Same	TAN_13717261_1	glyT	tyrU	AAGCTGATGATGCGGGTTCGATTCCCGCTGCCCGCCCGGTGGGGTTCCCGAGCGGCCAAAGGGAGCAG
Same	TAN_13898611_1	glyT	tyrU	GCTGATGATGCGGGTTCGATTCCCGCTGCCCGCTCCCGGTGGGGTTCCCGAGCGGCCAAAGGGAGCAGACTGTA
Same	TAN_14375922_1	glyT	tyrU	AGCTGATGATGCGGGTTCGATTCCCGCTGCCCGCCCGGTGGGGTTCCCGAGCGGCCAAAGGGAGCAGACT
Same	TAN_14664277_1	glyT	tyrU	AGCTGATGATGCGGGTTCGATTCCCGCTGCCCGCTCCCGGTGGGGTTCCCGAGCGGCCAAAGGGAGCAGACTGTA
Same	TAN_4171696_1	glyT	tyrU	CAAGCTGATGATGCGGGTTCGATTCCCGCTGCCCTCCGGTGGGGTTCCCGAGCGGCCAAAGGGAGCAGACTGTA
Same	TAN_4273597_1	glyT	tyrU	AGCTGATGATGCGGGTTCGATTCCCGCTGCCCGCCCGGTGGGGTTCCCGAGCGGCCAAAGGGAGCAGACTG
Same	TAN_5789929_1	glyT	tyrU	AAGCTGATGATGCGGGTTCGATTCCCGCTGCCCTCCGGTGGGGTTCCCGAGCGGCCAAAGGGAGCAGACTGT
Same	TAN_6777430_3	glyT	tyrU	AAGCTGATGATGCGGGTTCGATTCCCGCTGCCCGCCCGGTGGGGTTCCCGAGCGGCCAAAGGGAGCAGACTGTA
Same	TAN_7287509_2	glyT	tyrU	AAGCTGATGATGCGGGTTCGATTCCCGCTGCCCTCCGGTGGGGTTCCCGAGCGGCCAAAGGGAGCAGACTGTA
Same	TAN_7296406_1	glyT	tyrU	TGATGCGGGTTCGATTCCCGCTGCCCGCCCGGTGGGGTTCCCGAGCGGCCAAAGGGAGCAGACTGTA
Same	TAN_7750668_1	glyT	tyrU	AAGCTGATGATGCGGGTTCGATTCCCGCTGCCCGCTCCCGGTGGGGTTCCCGAGCGGCCAAAGGGAGCAGACTG
Same	TAN_8222421_1	glyT	tyrU	AAGCTGATGATGCGGGTTCGATTCCCGCTGCCCGCCCGGTGGGGTTCCCGAGCGGCCAAAGGGAGCAGACTG
Same	TAN_8460625_1	glyT	tyrU	CAAGCTGATGATGCGGGTTCGATTCCCGCTGCCCGCTCCCGGTGGGGTTCCCGAGCGGCCAAAGGGAGCAGACTGTA
Same	TAN_857847_1	glyT	tyrU	AGCTGATGATGCGGGTTCGATTCCCGCTGCCCTCCGGTGGGGTTCCCGAGCGGCCAAAGGGAGCAGACTGTA
Alter	TAN_10658675_1	glyT	tyrU	AAGCTGATGATGCGGGTTCGATTCCCGCTGCCCGCTCCTTCGAAGGTTCGAATCCTTCCCCCACCACCAA
Alter	TAN_11221116_1	glyT	tyrU	AAGCTGATGATGCGGGTTCGATTCCCGCTGCCCGCCAGACTTCGAAGGTTCGAATCCTTCCCCCACCACCAA
Alter	TAN_12189990_1	glyT	tyrU	AGCTGATGATGCGGGTTCGATTCCCGCTGCCCGCTCCAGACTTCGAAGGTTCGAATCCTTCCCCCACCACCAA
Alter	TAN_14019883_1	glyT	tyrU	AAGCTGATGATGCGGGTTCGATTCCCGCTGCCCGCTCCAGACTTCGAAGGTTCGAATCCTTCCCCCACCACCAA
Alter	TAN_14037504_1	tyrU	glyT	CTGCCGTCACAGACTTCGAAGGTTCGAATCCTTCCCCCACCACCAGCGGGCATCGTATAATGGCTATTACCTCAGCCTT
Alter	TAN_14525743_1	glyT	tyrU	ATCGTATAATGGCTATTACCTCAGCCTTCCGGTGGGGTTCCCGAGCGGCCAAAGGGAGCAGACTG
Alter	TAN_14606813_1	glyT	tyrU	GCGGGCATCGTATAATGGCTATTACCTCAGCCTTCGGTGGGGTTCCCGAGCGGCCAAAGGGAGCAGA
Alter	TAN_1510686_1	glyT	tyrU	GCGGGCATCGTATAATGGCTATTACCTCGGTGGGGTTCCCGAGCGGCCAAAGGGAGCAGA
Alter	TAN_1889449_2	glyT	tyrU	GCGGGCATCGTATAATGGCTATTACCTCAGCCTTCCGGTGGGGTTCCCGAGCGGCCAAAGGGAGC
Alter	TAN_2633413_1	glyT	tyrU	AAGCTGATGATGCGGGTTCGATTCCCGCTGCCCGCTCCAAGGTTCGAATCCTTCCCCCACCACCAA
Alter	TAN_303825_1	glyT	tyrU	AAGCTGATGATGCGGGTTCGATTCCCGCTGCCCGCTCCATCACAGACTTCGAAGGTTCGAATCCTTCCCCCACCACCAA
Alter	TAN_3168201_2	glyT	tyrU	GCGGGCATCGTATAATGGCTATTACCTCAGCCTTCCGGTGGGGTTCCCGAGCGGCCAAAGG
Alter	TAN_3185230_5	glyT	tyrU	GCGGGCATCGTATAATGGCTATTACCTCAGCCTTCCGGTGGGGTTCCCGAGCGGCCAAAGGGAGCAGAC
Alter	TAN_3602339_1	glyT	tyrU	AAGCTGATGATGCGGGTTCGATTCCCGCTGCCCGCTCCACGAATCCTTCCCCCACCACCAA
Alter	TAN_3649926_1	glyT	tyrU	AGCTGATGATGCGGGTTCGATTCCCGCTGCCCGCTCCACTTCGAAGGTTCGAATCCTTCCCCCACCACCAA
Alter	TAN_3663734_1	glyT	tyrU	CGGGCATCGTATAATGGCTATTACCTCAGCCTTCCGGTGGGGTTCCCGAGCGGCCAAAGGGAGCAGAC
Alter	TAN_3775101_1	glyT	tyrU	GCGGGCATCGTATAATGGCTATTACCTCAGCCGGTGGGGTTCCCGAGCGGCCAAAGGGAGCAGACTG
Alter	TAN_4154374_4	glyT	tyrU	GGGCATCGTATAATGGCTATTACCTCAGCCTTCCGGTGGGGTTCCCGAGCGGCCAAAGGGAGCAGACTG
Alter	TAN_4366608_1	glyT	tyrU	AAGCTGATGATGCGGGTTCGATTCCCGCTGCCCGCTCCACTGCCGTCACAGACTTCGAAGGTTCGAATCCTTCCCCCACCACCA
Alter	TAN_517118_4	glyT	tyrU	GCGGGCATCGTATAATGGCTATTACCTCAGCCTTCCGGTGGGGTTCCCGAGCGGCCAAAGGG
Alter	TAN_572429_38	glyT	tyrU	GCGGGCATCGTATAATGGCTATTACCTCAGCCTTCCGGTGGGGTTCCCGAGCGGCCAAAGGGAGCAGACTG
Alter	TAN_586438_1	glyT	tyrU	AAGCTGATGATGCGGGTTCGATTCCCGCTGCCCGCTCCAGCCGTCACAGACTTCGAAGGTTCGAATCCTTCCCCCACC
Alter	TAN_6095602_1	glyT	tyrU	AGCTGATGATGCGGGTTCGATTCCCGCTGCCCGCTCCATTCGAAGGTTCGAATCCTTCCCCCACCACCAA
Alter	TAN_6663902_1	glyT	tyrU	GATTCCCGCTGCCCGCTCCACTGCCGTCACAGACTTCGAAGGTTCGAATCCTTCCCCCACCACCAA
Alter	TAN_6842919_2	glyT	tyrU	GCGGGCATCGTATAATGGCTATTACCTCAGCCTTCCGGTGGGGTTCCCGAGCGGCCAAAGGGAGCAGA
Alter	TAN_6967112_1	glyT	tyrU	GCGGGCATCGTATAATGGCTATTACCTCAGCCTTCCGGTGGGGTTCCCGAGCGGCCAA
Alter	TAN_7552308_1	glyT	tyrU	GGGCATCGTATAATGGCTATTACCTCAGCCTTCCGGTGGGGTTCCCGAGCGGCCAAAGG
Alter	TAN_7556366_1	glyT	tyrU	GCGGGCATCGTATAATGGCTATTACCTCAGCCTTCGGTGGGGTTCCCGAGCGGCCAAAGGGAGC
Alter	TAN_7577832_3	glyT	tyrU	AAGCTGATGATGCGGGTTCGATTCCCGCTGCCCGCTCCACTTCGAAGGTTCGAATCCTTCCCCCACCACCAA
Alter	TAN_7672850_1	glyT	tyrU	AAGCTGATGATGCGGGTTCGATTCCCGCTGCCCGCTCAGACTTCGAAGGTTCGAATCCTTCCCCCACCACCAA
Alter	TAN_7802334_3	glyT	tyrU	GCGGGCATCGTATAATGGCTATTACCTCAGCCTTCCGGTGGGGTTCCCGAGCGGCCAAAGGGAGCAG
Alter	TAN_7816798_1	glyT	tyrU	AAGCTGATGATGCGGGTTCGATTCCCGCTGCCCGCTCCAACTTCGAAGGTTCGAATCCTTCCCCCACCACCAA
Alter	TAN_791105_5	glyT	tyrU	GCGGGCATCGTATAATGGCTATTACCTCAGCCTTCGGTGGGGTTCCCGAGCGGCCAAAGGGAGCAGACTG
Alter	TAN_827800_8	glyT	tyrU	GCGGGCATCGTATAATGGCTATTACCTCAGCCTTCCGGTGGGGTTCCCGAGCGGCCAAAGGGAGCAGACT
Alter	TAN_8413521_1	glyT	tyrU	CGGGCATCGTATAATGGCTATTACCTCAGCCTTCGGTGGGGTTCCCGAGCGGCCAAAGGGAGCAGACTG
Alter	TAN_8913224_1	glyT	tyrU	AAGCTGATGATGCGGGTTCGATTCCCGCTGCCCGCTCACTTCGAAGGTTCGAATCCTTCCCCCACCACCAA
##
8988318-1_1	tRNA54-GlyTCC|tRNA	tRNA93-TyrGTA|tRNA	2	GATTCCCGCTGCCCGCTCCAGGTGGGGCTCCCGAGCGGCCAAAGGGAGCAGA
Same	TAN_5602184_1	glyT	tyrV	AAGCTGATGATGCGGGTTCGATTCCCGCTGCCCGCCTGGTGGGGTTCCCGAG
##
8941449-1_1	tRNA69-GlyCCC|tRNA	tRNA53-TyrGTA|tRNA	2	GAGGGTTCGATTCCCTTCGCCCGCTCGGTGGGGCTCCCGAGCGGCCAAAGGGAGCAGA
Same	TAN_10069254_1	glyU	tyrU	AGCTCTATACGAGGGTTCGATTCCCTTCGCCCGCCCGGTGGGGTTCCCGAGCGGCCAAAGGGAGCAGACTGTA
Same	TAN_10780399_1	glyU	tyrU	CAAGCTCTATACGAGGGTTCGATTCCCTTCGCCCGCCCGGTGGGGTTCCCGAGCGGCCAAAGGGAGCAGACTGTA
Same	TAN_12038098_1	glyU	tyrU	AAGCTCTATACGAGGGTTCGATTCCCTTCGCCCGCCCGGTGGGGTTCCCGAGCGGCCAAAGGG
Alter	TAN_8826396_3	glyU	tyrU	CAAGCTCTATACGAGGGTTCGATTCCCTTCGCCCGCTCCAGACTTCGAAGGTTCGAATCCTTCCCCCACCACCAA
Alter	TAN_12455948_1	glyU	tyrU	AAGCTCTATACGAGGGTTCGATTCCCTTCGCCCGCTCCACTTCGAAGGTTCGAATCCTTCCCCCACCACCAA
Alter	TAN_1710548_2	glyU	tyrU	CAAGCTCTATACGAGGGTTCGATTCCCTTCGCCCGCTCCAACTTCGAAGGTTCGAATCCTTCCCCCACCACCAA
Alter	TAN_5828336_1	glyU	tyrU	AAGCTCTATACGAGGGTTCGATTCCCTTCGCCCGCTCCCTTCGAAGGTTCGAATCCTTCCCCCACCACCAA
Alter	TAN_13802667_1	glyU	tyrU	AAGCTCTATACGAGGGTTCGATTCCCTTCGCCCGCTCCATTCGAAGGTTCGAATCCTTCCCCCACCACCAA
Alter	TAN_3785606_1	glyU	tyrU	CAAGCTCTATACGAGGGTTCGATTCCCTTCGCCCGCTCCATCGAAGGTTCGAATCCTTCCCCCACCACCAA
Alter	TAN_4192741_1	glyU	tyrU	AAGCTCTATACGAGGGTTCGATTCCCTTCGCCCGCTCCATCGAAGGTTCGAATCCTTCCCCCACCACCAA
##
2652706-1_3	tRNA44-HisGTG|tRNA	tRNA44-HisGTG|tRNA	7	GAATCCCATTAGCCACCCCATTTGCAGTGGTGGCTATAGCTCAG
Same	TAN_481012_3	hisR	hisR	ATTCCAGTTGTCGTGGGTTCGAATCCCATTAGCCACCCCAGGTGGCTATAGCTCAGTTGGTAGAGCCCTGGATTGTGA
Same	TAN_13399372_1	hisR	hisR	TTGTCGTGGGTTCGAATCCCATTAGCCACCCCATGGCTATAGCTCAGTTGGTAGAGCCCTGGATTGTG
##
5309700-1_1	rnpB|sRNA	tRNA44-HisGTG|tRNA	3	AACGCCTGGGGGGGAAACCCACGACCTTGGTAGAGCCCTGGATTGTGATTCCAGTTGTCGTGGGTTCGAATCCCATTAGCCACCCCATGG
Alter	TAN_5903415_1	rnpB	hisR	CCGCGCAAGCGGGATCAGGTAAGGGTGAAAGATTCCAGTTGTCGTGGGTTCGAATCCCATTAGCCACCCCA
##
3563435-1_2	tRNA67-LeuGAG|tRNA	ssrA|sRNA	8	AGGGCTTACGGGTTCAAGTCCCGTCCTCGGTACCATGTAGTACCGAGGACGTAGGAATTTCGGACGCGGGTT
Same	TAN_8059582_1	leuU	ssrA	AGGGCTTACGGGTTCAAGTCCCGTCCTCGGTACCAAAGACTGACTAAGCATGTAGTACCGAGG
Same	TAN_14493998_1	ssrA	leuU	TGACTAAGCATGTAGTACCGAGGATGTAGTGCCCAATAGGGCTTACGGGTTCAAGTCCCGTCCTCGGTACCAA
##
6375759-1_1	tRNA67-LeuGAG|tRNA	ssrA|sRNA	1	AGGGCTTACGGGTTCAAGTCCCGTCCTCGGTACCTGGATTCGACGGGATTTGCGAAACCCAAGGTGCATG
Alter	TAN_8059582_1	leuU	ssrA	AGGGCTTACGGGTTCAAGTCCCGTCCTCGGTACCAAAGACTGACTAAGCATGTAGTACCGAGG
Alter	TAN_14493998_1	ssrA	leuU	TGACTAAGCATGTAGTACCGAGGATGTAGTGCCCAATAGGGCTTACGGGTTCAAGTCCCGTCCTCGGTACCAA
##
9061702-1_1	tRNA67-LeuGAG|tRNA	ssrA|sRNA	2	GCCGAGGCGGTGGAATTGGTAGACACGCTACCTAGTTTGTTAGTGGCGTGGCCT
Alter	TAN_8059582_1	leuU	ssrA	AGGGCTTACGGGTTCAAGTCCCGTCCTCGGTACCAAAGACTGACTAAGCATGTAGTACCGAGG
Alter	TAN_14493998_1	ssrA	leuU	TGACTAAGCATGTAGTACCGAGGATGTAGTGCCCAATAGGGCTTACGGGTTCAAGTCCCGTCCTCGGTACCAA
##
9653875-1_1	tRNA67-LeuGAG|tRNA	tRNA53-TyrGTA|tRNA	1	TAGGGCTTACGGGTTCAAGTCCCGTCCTCGGTAGACTTCGAAGGTTCGAATCCTTCCCCCACCACC
Alter	TAN_248403_2	tyrU	leuU	CTGCCGTCACAGACTTCGAAGGTTCGAATCCTTCCCCCACCACCACGAGGTGGTGGAATTGGTAG
Alter	TAN_6003651_1	tyrU	leuU	CTGCCGTCACAGACTTCGAAGGTTCGAATCCTTCCCCCACCACCAGCCGAGGTGGTGGAATTGGTAGACACGCTA
Alter	TAN_7364819_1	tyrU	leuU	CTGCCGTCACAGACTTCGAAGGTTCGAATCCTTCCCCCACCACCAGCCGAGGTGGTGGAATTGGTAGACACGC
Alter	TAN_10589736_1	tyrU	leuU	GCCGTCACAGACTTCGAAGGTTCGAATCCTTCCCCCACCACCACGAGGTGGTGGAATTGGTAG
##
1575833-1_4	tRNA98-LeuTAG|tRNA	tRNA98-LeuTAG|tRNA	25	CTCGCCTCCCGCACCATTCACCAGAAAGCTTTTTTGCGGGAGTGGCGA
Alter	TAN_8186935_1	leuW	leuW	GGGAGTGGCGAAATTGGTAGACGCACCAGATTTAGGCGGGAGTGGCGAAATTGG
##
5954256-1_1	tRNA60-LeuCAA|tRNA	tRNA60-LeuCAA|tRNA	4	ACGTGCCGGTTCGAGTCCGGCCTTCGGCACCAAGACTCATCTAAACTATTGTTCTTCAGTGCCGAAGTGGCGAA
Alter	TAN_3299409_1	leuX	leuX	CGTGCCGGTTCGAGTCCGGCCTTCGGCACCAGTAGAAATACGTGCCGGTTCGAGTCCGGCCTTCGGCACCAA
##
794701-1_6	ssrA|sRNA	tRNA101-MetCAT|tRNA	18	TTCTGGATTCGACGGGATTTGCGAACGAATCCCGTCGTAGCCACC
Same	TAN_9564543_1	ssrA	metU	GGGGCTGATTCTGGATTCGACGGGATTTGATCCCGTCGTAGCCACCAA
Same	TAN_12963313_1	ssrA	metU	GGGGCTGATTCTGGATTCGACGGGATTTGCGAAACCCAAGGTGCAATCCCGTCGTAGCCACCAA
Same	TAN_13994287_1	ssrA	metU	GGGGCTGATTCTGGATTCGACGGGATTTGAATCCCGTCGTAGCCACCAA
Same	TAN_14440387_1	ssrA	metU	GGGGCTGATTCTGGATTCGACGGGAGAATCCCGTCGTAGCCACCAA
Same	TAN_11354983_1	ssrA	metU	GGGGCTGATTCTGGATTCGACGGGAAGGTTCGAATCCCGTCGTAGCCACCAA
##
1794322-1_4	ssrA|sRNA	tRNA101-MetCAT|tRNA	1	TTCGGACGCGGGTTCAACTCCCGCCAGCTCCACCAGGTTCGAATCCCGTCGT
Alter	TAN_9564543_1	ssrA	metU	GGGGCTGATTCTGGATTCGACGGGATTTGATCCCGTCGTAGCCACCAA
Alter	TAN_12963313_1	ssrA	metU	GGGGCTGATTCTGGATTCGACGGGATTTGCGAAACCCAAGGTGCAATCCCGTCGTAGCCACCAA
Alter	TAN_13994287_1	ssrA	metU	GGGGCTGATTCTGGATTCGACGGGATTTGAATCCCGTCGTAGCCACCAA
Alter	TAN_14440387_1	ssrA	metU	GGGGCTGATTCTGGATTCGACGGGAGAATCCCGTCGTAGCCACCAA
Alter	TAN_11354983_1	ssrA	metU	GGGGCTGATTCTGGATTCGACGGGAAGGTTCGAATCCCGTCGTAGCCACCAA
##
5266514-1_1	tRNA68-MetCAT|tRNA	tRNA28-ProGGG|tRNA	4	AACCCGAAGGTCGTCGGTTCAAATCCGGCCCCCGCAACCATGTCGGGGGTCGGAGGTTCAAA
Same	TAN_3642077_1	metY	proL	TCGGGCTCATAACCCGAAGATCGTCGGTTCAAATCCGGCCCCCGCAACTCGGGGGTCGGAGG
Same	TAN_1020560_1	metY	proL	CGTCGGGCTCATAACCCGAAGATCGTCGGTTCAAATCCGGCCCCCGCAACTCGGGGGTCGGAGG
Same	TAN_13570996_1	metY	proL	TGGTAGCTCGTCGGGCTCATAACCCGAAGATCGTCGGTTCAAATCCGGCCCCCGCAACTCGGGGGTCGGAGG
Same	TAN_2673357_1	metY	proL	TCGGGCTCATAACCCGAAGATCGTCGGTTCAAACGGAGGTTCAAATCCTCTCGTGCCGACCAA
##
9462456-1_1	tRNA70-SerGCT|tRNA	tRNA68-MetCAT|tRNA	1	GTGGCCGAGAGGCTGAAGGCGCTCCCCTGCGCGGGGCGGAGCAGCCTGGTAGCTCGTCGGGCT
Alter	TAN_848739_1	serV	metY	GAGTATGCGGTCAAAAGCTGCATCCGGGGTTCGAATCCCCGCCTCAATCGTCGGTTCAAATCCGGCCCCCGCA
Alter	TAN_10157456_1	metY	serV	ATCGTCGGTTCAAATCCGGCCCCCGCAACCACTAAGGGAGTATGCGGTCAAAAGCTGCATCCGGGGTTCGA
Alter	TAN_11582228_1	serV	metY	CTAAGGGAGTATGCGGTCAAAAGCTGCATCCGGGGTTCGAATCCCCGCCTCACCGATCGTCGGTTCAAATCCGGCCCCCGCAA
Alter	TAN_8124207_1	metY	serV	CGAAGATCGTCGGTTCAAATCCGGCCCCCGCAACTGCGGTCAAAAGCTGCATCCGGGGTTCGA
Alter	TAN_7217373_1	metY	serV	CCCGAAGATCGTCGGTTCAAATCCGGCCCCCGCAACCATATGCGGTCAAAAGCTGCATCCGGGGTTCGA
Alter	TAN_6654134_1	metY	serV	CCCGAAGATCGTCGGTTCAAATCCGGCCCCCGGTATGCGGTCAAAAGCTGCATCCGGGGTTCGA
Alter	TAN_13457422_1	metY	serV	AACCCGAAGATCGTCGGTTCAAATCCGGCCCCCGTATGCGGTCAAAAGCTGCATCCGGGGTTC
Alter	TAN_11938932_1	metY	serV	TAACCCGAAGATCGTCGGTTCAAATCCGGCCCCCGCAACCACTAAGGGAGTATGCGGTCAAAAGCTGCATCCGGGGTTCGA
Alter	TAN_13077525_1	metY	serV	TCGGGCTCATAACCCGAAGATCGTCGGTTCAAATCCGGCCCCCGATGCGGTCAAAAGCTGCATCCGGGGTTCG
Alter	TAN_14152713_1	metY	serV	TCGGGCTCATAACCCGAAGATCGTCGGTTCAAATCCGGCCCCCGATGCGGTCAAAAGCTGCATCCGGGGTTC
Alter	TAN_12930378_1	metY	serV	TCGGGCTCATAACCCGAAGATCGTCGGTTCAAATCCGGCCCCCGTATGCGGTCAAAAGCTGCATCCGGGGTTCGA
Alter	TAN_8887858_1	metY	serV	TAGCTCGTCGGGCTCATAACCCGAAGATCGTCGGTTCAAATCCGGCCCCCGCAACCACTGCATCCGGGGTTCGA
Alter	TAN_1384222_1	metY	serV	GTAGCTCGTCGGGCTCATAACCCGAAGATCGTCGGTTCAAATCCGGCCCCCAGTATGCGGTCAAAAGCTGCATCCGGG
Alter	TAN_5314364_1	serV	metY	TGCATCCGGGGTTCGGGTAGCTCGTCGGGCTCATAACCCGAAGATCGTCGGTTCAAATCCGGCCCCC
##
9694858-1_1	tRNA68-MetCAT|tRNA	tRNA24-ValGAC|tRNA	1	TCAAATCCGGCCCCCGCAACCACATGGTGGGGGTCGGTGGTTCGAGT
Same	TAN_11633958_1	metY	valW	GAAGATCGTCGGTTCAAATCCGGCCCCCGCAACCTGGTGGGGGTCGGTGGTTCGAGTCCACTCGGACGCACC
Same	TAN_5676472_1	metY	valW	TAACCCGAAGATCGTCGGTTCAAATCCGGCCCCCGCAACCATGGTGGGGGTCGGTGGTTCGAGTCCACTCGG
Same	TAN_989056_1	metY	valW	TCGGGCTCATAACCCGAAGATCGTCGGTTCAAATCCGGCCCCCGACATGGTGGGGGTCGGTGGTTCGAG
Same	TAN_7433144_1	metY	valW	GTAGCTCGTCGGGCTCATAACCCGAAGATCGTCGGTTCAAATCCGGCCCCCGCAACCAACATGGTGGGGGTCGG
Same	TAN_9242017_1	metY	valW	GTAGCTCGTCGGGCTCATAACCCGAAGATCGTCGGTTCAAATCCGGCCCCCTGGTGGGGGTCGG
Same	TAN_11916168_1	valW	metY	GGTGGGGGTCGGTGGGTAGCTCGTCGGGCTCATAACCCGAAGATCGTCGGTTCAAATCCGGCCCCCGCAACCA
##
7694960-1_1	tRNA63-ProCGG|tRNA	tRNA53-TyrGTA|tRNA	1	CGGTGATCGGCGCAGCCTGGTAGCGCACGTCACAGACTTCGAAGGTTCGAATCCTTCCCCCACCACC
Alter	TAN_10526510_1	tyrU	proK	GCCGTCACAGACTTCGAAGGTTCGAATCCTTCCCCCACCACCAAAGGGGTCGGAGG
Alter	TAN_10846063_1	tyrU	proK	GCCGTCACAGACTTCGAAGGTTCGAATCCTTCCCCCACCACCAAAGGGGTCGGAGGTTCGA
##
4573859-1_2	tRNA53-TyrGTA|tRNA	tRNA28-ProGGG|tRNA	2	GGTGGGGCTCCCGAGCGGCCAAAGGGAGCAGAAAATCCTCTCGTGCCGACCA
Alter	TAN_2580223_1	tyrU	proL	AAATCTGCCGTCACAGACTTCGAAGGTTCGAATCCTTCCCCCACCACCACGGGGGTCGGAGGTTCAA
##
573357-1_7	tRNA48-ProTGG|tRNA	tRNA48-ProTGG|tRNA	41	TTCAAAAAGTAGTATTTCGGCGAGTAGCGCAATCCTCTCTCGCCGACC	intramolecular
Alter	TAN_5760252_1	proM	proM	GTCGGAGGTTCGAATCCTCTCTCGCCGACGTCGGAGGTTCGAATCCTCTCTCGCCGACCAA
Alter	TAN_7505249_1	proM	proM	GTCGGAGGTTCGAATCCTCTCTCGCCGACCAGTCGGAGGTTCGAATCCTCTCTCGC
##
2192933-1_3	ssrA|sRNA	tRNA48-ProTGG|tRNA	1	AGGACGGGGATCAAGAGAGGTCAAACCAATCCTCTCTCGCCGACCA
Same	TAN_6300561_1	proM	ssrA	GTCGGAGGTTCGAATCCTCTCTCGCCGACCCTCTTAGGACGGGGATCAAGAGAGG
Same	TAN_6940647_1	ssrA	proM	TAGGACGGGGATCAAGGTCGGAGGTTCGAATCCTCTCTCGCCGA
Alter	TAN_6573418_1	ssrA	proM	AAGCATGTAGTACCGAGGATGTAGGAATTTCGGTCGGAGGTTCGAATCCTCTCTCGCCGACCAA
Alter	TAN_12448226_1	ssrA	proM	ACGCGGGTTCAACTCCCGCCAGCTCCACCAGTCGGAGGTTCGAATCCTCTCTCGCCGACCAA
##
7582828-1_1	tRNA42-TrpCCA|tRNA	tRNA48-ProTGG|tRNA	1	CGAGTCTCTCCGCCCCTGCCAGGTACCAGTGGGTCGGAGGTTCGA
Same	TAN_4045173_1	trpT	proM	TTGGTAGAGCACCGGTCTCCAAAACCGGGTGTTGGGAGTTCGAGTCTCTCCGCCCCTGGAGGTTCGAATCCTCTCTCGCCGA
##
5832137-1_1	ssrA|sRNA	rnpB|sRNA	1	ACCTGCTTAGAGCCCTCTCTCCCTAGCCTCCGCTCTTAGGACGGGGATAAGTCCGGGCTCCATAGGGCAGGGTGCCAGGTAACGCC
Alter	TAN_7286996_1	rnpB	ssrA	TCGCCGCTTCGTCGTCGTCCTCTTCGGGGGAGACGGGCGGAGGGGAGGAAATGTAGTACCGAGGATGTAGG
##
8963795-1_1	ssrA|sRNA	rnpB|sRNA	1	GATCGCGTGGAAGCCCTGCCATAGGGCAGGGTGCCAGGTAACGCCTGGGGGGGA
Alter	TAN_7286996_1	rnpB	ssrA	TCGCCGCTTCGTCGTCGTCCTCTTCGGGGGAGACGGGCGGAGGGGAGGAAATGTAGTACCGAGGATGTAGG
##
7557479-1_1	tRNA53-TyrGTA|tRNA	tRNA95-SerTGA|tRNA	1	CGAATCCTTCCCCCACCACGGAAGTGCGGCCGAGCGGTTGAAGGTACCGG
Same	TAN_6317119_1	tyrU	serT	CTGCCGTCACAGACTTCGAAGGTTCGAATCCTTCCCCCACCACCAGGAAGTGTGGCCGAGCGGTTGAAGGCAC
Alter	TAN_3980429_1	serT	tyrU	TTCCAGAGTTCGAATCTCTGCGCTCCGGTGGGGTTCCCGAGCGGCCAAAGGGAGCAGACTGTA
Alter	TAN_4961457_1	serT	tyrU	GCGACCCGAAAGGGTTCCAGAGTTCGAATCTCTGCGCTCTTCGAAGGTTCGAATCCTTCCCCCACCACCAA
##
3195591-1_2	tRNA80-SerCGA|tRNA	tRNA80-SerCGA|tRNA	4	AACCGGAGTGGGGGCAACTCCACCGGGGGTTCAAATCCCCCTCTCTCCGCCAAATCTGAACGGAGAGATGCCGGAGCGGC
Alter	TAN_7950721_1	serU	serU	CGGAGCGGCTGAACGGACCGGTCTCGGGAGCGGCTGAACGGACCGGTCTCG
##
1535767-1_4	tRNA70-SerGCT|tRNA	tRNA70-SerGCT|tRNA	33	CGAATCCCCGCCTCACCGCTAAGGCGTGTGGTGAGGTGGCCGAGAGGC	intramolecular
Alter	TAN_4838089_1	serV	serV	GAATCCCCGCCTCTAAGGGAGTATGCGGTCAAAAGCTGCATCCGGGGTTCGAATCCCCGCCTCACCG
Alter	TAN_3495089_1	serV	serV	CATCCGGGGTTCGCTAAGGGAGTATGCGGTCAAAAGCTGCATCCGGGGTTCGAATCCCCGCCTCACCG
Alter	TAN_783030_1	serV	serV	ATGCGGTCAAAAGCTGCATCCGGGGTTCGAATCCCCGCCTATCCGGGGTTCGAATCCCCGCCTCACC
Alter	TAN_6754789_1	serV	serV	GTATGCGGTCAAAAGCTGCATCCGAGTATGCGGTCAAAAGCTGCATCCGGGGTTCGAATCCCCGCCTCACCG
Alter	TAN_2288203_1	serV	serV	AAGGGAGTATGCGGTCAAAAGCTGCATCCGGGGTTCGAATCCCCGCCCGAATCCCCGCCT
##
1113637-1_5	tRNA70-SerGCT|tRNA	ssrA|sRNA	1	GGTGAGGCGGCCGAGAGGCTGAAGGCGCTCCCCTGCTAAGGGAGTATGCGGTCTAGAGCCCTCTCTCCCTAGCCTACGCTC
Alter	TAN_277525_3	serV	ssrA	AAGGGAGTATGCGGTCAAAAGCTGCATCCGGGGTTCGAATCCCCGCCTGGGGCTGATTCTGGATTCGA
Alter	TAN_14086838_1	serV	ssrA	GGAGTATGCGGTCAAAAGCTGCATCCGGGGTTCGAATCCCCGCCTCACCGGGGGCTGATTCTGGATTCGACGGGA
Alter	TAN_2429286_1	serV	ssrA	GGAGTATGCGGTCAAAAGCTGCATCCGGGGTTCGAATCCCCGCCTCAGGGGCTGATTCTGGATTCGACG
Alter	TAN_14348153_1	ssrA	serV	GGGGCTGATTCTGGATTCGGGGAGTATGCGGTCAAAAGCTGCATCCGGGGTTCGAATCCCCGCCTCACCG
Alter	TAN_3745787_1	ssrA	serV	GGGGCTGATTCTGGATTCGGGAGTATGCGGTCAAAAGCTGCATCCGGGGTTCGAATCCCCGCC
Alter	TAN_5726011_1	ssrA	serV	GGGGCTGATTCTGGATTCGGGAGTATGCGGTCAAAAGCTGCATCCGGGGTTCGAATCCCCGCCTCACCG
Alter	TAN_10522199_1	serV	ssrA	AAGGGAGTATGCGGTCAAAAGCTGCATCCGGGGTTCGAATCCCCGCCGGGGCTGATTCTGGATTCGA
Alter	TAN_9335043_1	serV	ssrA	AAGGGAGTATGCGGTCAAAAGCTGCATCCGGGGTTCGAATCCCCGCCGGGGCTGATTCTGGATTCGACGG
Alter	TAN_4773395_1	ssrA	serV	GGGGCTGATTCTGGATTCGTAAGGGAGTATGCGGTCAAAAGCTGCATCCGGGGTTCGAATCCCCGCCTCA
Alter	TAN_4352401_1	ssrA	serV	GGGGCTGATTCTGGATTCGACGGCTAAGGGAGTATGCGGTCAAAAGCTGCATCCGGGGTTCGAATCCCCGCCTCA
Alter	TAN_1117319_1	serV	ssrA	AGGGAGTATGCGGTCAAAAGCTGCATCCGGGGTTCGAATCCCCGCCCTTAGGACGGGGATCAAGAGAGGTCAA
Alter	TAN_10591945_1	serV	ssrA	CTGCATCCGGGGTTCGTACCGAGGATGTAGGAATTTCGGACGCGGGTTCAACTCCCGCCAGCTCCACCA
Alter	TAN_9854685_1	serV	ssrA	TATGCGGTCAAAAGCTGCATCCGGGGTTCGAATCCCCGCCTCACCGGACGCGGGTTCAACTCCCGCCAGCTCCACCAA
##
9291937-1_1	ssrA|sRNA	tRNA70-SerGCT|tRNA	1	GGGGTTGAAGCGTTAAAACTTACTGAAGGCGCTCCCCTGCTAAGGGAG
Alter	TAN_277525_3	serV	ssrA	AAGGGAGTATGCGGTCAAAAGCTGCATCCGGGGTTCGAATCCCCGCCTGGGGCTGATTCTGGATTCGA
Alter	TAN_14086838_1	serV	ssrA	GGAGTATGCGGTCAAAAGCTGCATCCGGGGTTCGAATCCCCGCCTCACCGGGGGCTGATTCTGGATTCGACGGGA
Alter	TAN_2429286_1	serV	ssrA	GGAGTATGCGGTCAAAAGCTGCATCCGGGGTTCGAATCCCCGCCTCAGGGGCTGATTCTGGATTCGACG
Alter	TAN_14348153_1	ssrA	serV	GGGGCTGATTCTGGATTCGGGGAGTATGCGGTCAAAAGCTGCATCCGGGGTTCGAATCCCCGCCTCACCG
Alter	TAN_3745787_1	ssrA	serV	GGGGCTGATTCTGGATTCGGGAGTATGCGGTCAAAAGCTGCATCCGGGGTTCGAATCCCCGCC
Alter	TAN_5726011_1	ssrA	serV	GGGGCTGATTCTGGATTCGGGAGTATGCGGTCAAAAGCTGCATCCGGGGTTCGAATCCCCGCCTCACCG
Alter	TAN_10522199_1	serV	ssrA	AAGGGAGTATGCGGTCAAAAGCTGCATCCGGGGTTCGAATCCCCGCCGGGGCTGATTCTGGATTCGA
Alter	TAN_9335043_1	serV	ssrA	AAGGGAGTATGCGGTCAAAAGCTGCATCCGGGGTTCGAATCCCCGCCGGGGCTGATTCTGGATTCGACGG
Alter	TAN_4773395_1	ssrA	serV	GGGGCTGATTCTGGATTCGTAAGGGAGTATGCGGTCAAAAGCTGCATCCGGGGTTCGAATCCCCGCCTCA
Alter	TAN_4352401_1	ssrA	serV	GGGGCTGATTCTGGATTCGACGGCTAAGGGAGTATGCGGTCAAAAGCTGCATCCGGGGTTCGAATCCCCGCCTCA
Alter	TAN_1117319_1	serV	ssrA	AGGGAGTATGCGGTCAAAAGCTGCATCCGGGGTTCGAATCCCCGCCCTTAGGACGGGGATCAAGAGAGGTCAA
Alter	TAN_10591945_1	serV	ssrA	CTGCATCCGGGGTTCGTACCGAGGATGTAGGAATTTCGGACGCGGGTTCAACTCCCGCCAGCTCCACCA
Alter	TAN_9854685_1	serV	ssrA	TATGCGGTCAAAAGCTGCATCCGGGGTTCGAATCCCCGCCTCACCGGACGCGGGTTCAACTCCCGCCAGCTCCACCAA
##
4570055-1_2	tRNA70-SerGCT|tRNA	tRNA42-TrpCCA|tRNA	4	GGTGAGGCGGCCGAGAGGCTGAAGGCGCTCCCCTGCTAAGGGAGTATGCGGTCCGAGTCTCTCCGCCCCTGCCA
Alter	TAN_1998997_1	trpT	serV	AGGGGCGTAGTTCAATTGGTAGAGCACCGGTCTCCACTGCATCCGGGGTTCGA
Alter	TAN_1284411_1	serV	trpT	AAGGGAGTATGCGGTCAAAAGCTGCATCCGGGGTTCGAATCCCCGCCTCGGGTGTTGGGAGTTCGA
##
9323109-1_1	tRNA70-SerGCT|tRNA	tRNA92-TyrGTA|tRNA	1	GGTGAGGTGGCCGAGAGGCTGAAGGCGCTCCCCTGCTAAGGGAGTCGAATCCTTCCCCCACCAC
Alter	TAN_10922211_1	serV	tyrT	AAGCTGCATCCGGGGTTCGAATCCCCGCCTCACCGGTGGTGGGGTTCCCGAGCGGCCAAAGGGAGCAGACTGTA
##
1111652-1_5	ssrA|sRNA	ssrS|sRNA	1	GGGCGGTTGGCCTCGTAAAAAGCCGCAAAAAATAGTCGCAAAACTGCGACGACACATTCACCTTGA
Alter	TAN_9869936_1	ssrS	ssrA	TCTCTGAGATGTTCGCAAGCGGGCCAGTCAAACCCAAGGTGCATGCCGAGGGGCGGTTGGCCT
Alter	TAN_10397536_1	ssrS	ssrA	TCCGAGAAGCCTTAAAACTGTAGGAATTTCGGACGCGGGTTCAACTCCCGCCAGCTCCACCA
Alter	TAN_13693180_1	ssrS	ssrA	TTCTCTGAGATGTTCGCAAGCGGGCCAGTAGGAATTTCGGACGCGGGTTCAACTCCCGCCAGCTCCACC
Alter	TAN_6016763_1	ssrS	ssrA	ACTGCGACGACACATTCACCTTGAACCAACGCGGGTTCAACTCCCGCCAGCTCCACCAA
##
4623880-1_2	ssrS|sRNA	ssrA|sRNA	1	GTTACAGCCTGCGGCGGCATCTCGGAGATTCCATTTGCGAAACCCAAGGTGCATGCCGAGGGGCGGTTGG
Alter	TAN_9869936_1	ssrS	ssrA	TCTCTGAGATGTTCGCAAGCGGGCCAGTCAAACCCAAGGTGCATGCCGAGGGGCGGTTGGCCT
Alter	TAN_10397536_1	ssrS	ssrA	TCCGAGAAGCCTTAAAACTGTAGGAATTTCGGACGCGGGTTCAACTCCCGCCAGCTCCACCA
Alter	TAN_13693180_1	ssrS	ssrA	TTCTCTGAGATGTTCGCAAGCGGGCCAGTAGGAATTTCGGACGCGGGTTCAACTCCCGCCAGCTCCACC
Alter	TAN_6016763_1	ssrS	ssrA	ACTGCGACGACACATTCACCTTGAACCAACGCGGGTTCAACTCCCGCCAGCTCCACCAA
##
5129664-1_1	ssrS|sRNA	ssrA|sRNA	2	AAACTGCGACGACACATTCACCTGAACAGTGGCGTGTCCGTCCGCAGCTGGC
Alter	TAN_9869936_1	ssrS	ssrA	TCTCTGAGATGTTCGCAAGCGGGCCAGTCAAACCCAAGGTGCATGCCGAGGGGCGGTTGGCCT
Alter	TAN_10397536_1	ssrS	ssrA	TCCGAGAAGCCTTAAAACTGTAGGAATTTCGGACGCGGGTTCAACTCCCGCCAGCTCCACCA
Alter	TAN_13693180_1	ssrS	ssrA	TTCTCTGAGATGTTCGCAAGCGGGCCAGTAGGAATTTCGGACGCGGGTTCAACTCCCGCCAGCTCCACC
Alter	TAN_6016763_1	ssrS	ssrA	ACTGCGACGACACATTCACCTTGAACCAACGCGGGTTCAACTCCCGCCAGCTCCACCAA
##
10104675-1_1	ssrA|sRNA	tRNA53-TyrGTA|tRNA	1	TGGGGTTGAAGCGTTAAAACTCGTCACAGACTTCGAAGGTTCGAATCCTTCCCCCACCACC
Alter	TAN_12221604_1	ssrA	tyrU	GGGGCTGATTCTGGATTCTGCCGTCACAGACTTCGAAGGTTCGAATCCTTCCCCCACCACCAA
Alter	TAN_9534476_1	tyrU	ssrA	GCCGTCACAGACTTCGAAGGTTCGAATCCTTCCCCCACCACCAGGGGCTGATTCTGGATTCGACGG
Alter	TAN_3719638_1	ssrA	tyrU	TTCTGGATTCGACGGGATTTGCTTCGAAGGTTCGAATCCTTCCCCCACCACCAA
Alter	TAN_8888491_1	ssrA	tyrU	TAGGACGGGGATCAAGAGAGGTCAAACAGACTTCGAAGGTTCGAATCCTTCCCCCACCACCAA
Alter	TAN_858940_1	ssrA	tyrU	AGGACGGGGATCAAGAGAAAATCTGCCGTCACAGACTTCGAAGGTTCGAATCCTTCCCCCACCACCAA
Alter	TAN_10696214_1	ssrA	tyrU	ACGCGGGTTCAACTCCCGCCAGCTCCACCCGGTGGGGTTCCCGAGCGGCCAAAGGGAGCAGACTGTA
Alter	TAN_5199771_1	ssrA	tyrU	ACGCGGGTTCAACTCCCGCCAGCTCCACCAATCTGCCGTCACAGACTTCGAAGGTTCGAATCCTTCCCCCACCACCAA
Alter	TAN_5498907_2	tyrU	ssrA	GCCGTCACAGACTTCGAAGGTTCGAATCCTTCCCCCACCACCAACGCGGGTTCAACTCCCGCCAGCTCCACCAA
Alter	TAN_1378441_1	ssrA	tyrU	ACGCGGGTTCAACTCCCGCCAGCTCCACCACTTCGAAGGTTCGAATCCTTCCCCCACCACCAA
##
1090953-1_1	tRNA93-TyrGTA|tRNA	ssrS|sRNA	1	CTTCGAAGGTTCGAATCCTTCCCCCACCACCATACCACAAGAATGTGGCGCTCCGCGGTTGGTGAGCATGCTCGGTC
Alter	TAN_9829771_1	ssrS	tyrV	TTTCTCTGAGATGTTCGCAAGCGGGCCAGTCCCCTGAGCCGCTGGTGGGGTTCCCGAGCGGCCAAAGGGAGCAGACTGTA
##
1344955-1_4	tRNA53-TyrGTA|tRNA	tRNA53-TyrGTA|tRNA	8	AAGTCCGGTGGGGTTCCCCTTCGAAGGTTCGAATCCTTCCCCCACCACCAATTTCGGAAAAAAA
Same	TAN_911669_1	tyrU	tyrU	TGCCGTCACAGACTTCGAAGGTTCGAATCCTTCCCCCCGGTGGGGTTCCCGAGCGGCCAAAGGGAGCAGACT
Same	TAN_1363242_1	tyrU	tyrU	GCCGTCACAGACTTCGAAGGTTCGAATCCTTCCCCCCGGTGGGGTTCCCGAGCGGCCAAAGGGAG
Same	TAN_4302860_1	tyrU	tyrU	CAGACTTCGAAGGTTCGAATCCTTCCCCCACCACCCGGTGGGGTTCCCGAGCGGCCAAAGGG
Alter	TAN_12321044_1	tyrU	tyrU	GCCGTCACAGACTTCGAAGGTTCGAATCCTTCCCCCACCACCAGACTTCGAAGGTTCGAATCCTTCCCCCACCACCAA
##
7557455-1_1	tRNA53-TyrGTA|tRNA	tRNA24-ValGAC|tRNA	1	CGAATCCTTCCCCCACCACATGGTGGGGGTCGGTGGTTCGAGTC
Same	TAN_2470949_1	tyrU	valW	GCCGTCACAGACTTCGAAGGTTCGAATCCTTCCCCCACCACCGACATGGTGGGGGTCGGTGGTTCGAGTCCA
Same	TAN_10121283_1	tyrU	valW	AAATCTGCCGTCACAGACTTCGAAGGTTCGAATCCTTCCCCCACCACCAACATGGTGGGGGTCGGTGGTTCGAGT
Same	TAN_11330099_1	tyrU	valW	AAATCTGCCGTCACAGACTTCGAAGGTTCGAATCCTTCCCCCACCACCAACATGGTGGGGGTCGGTGGTTCGAG
Same	TAN_4315121_1	tyrU	valW	AAATCTGCCGTCACAGACTTCGAAGGTTCGAATCCTTCCCCCACCACCACATGGTGGGGGTCGGTGGTTCGAGT
Same	TAN_5450698_2	tyrU	valW	AAATCTGCCGTCACAGACTTCGAAGGTTCGAATCCTTCCCCCACCACCAACATGGTGGGGGTCGGTGGTTCGAGTCCA
Same	TAN_6140090_1	tyrU	valW	AAATCTGCCGTCACAGACTTCGAAGGTTCGAATCCTTCCCCCACCACCAACATGGTGGGGGTCGG
Same	TAN_8155115_1	tyrU	valW	AAATCTGCCGTCACAGACTTCGAAGGTTCGAATCCTTCCCCCACCACCACATGGTGGGGGTCGGTGGTTCGAGTCCA
Same	TAN_13692215_1	tyrU	valW	CTGCCGTCACAGACTTCGAAGGTTCGAATCCTTCCCCCACCACCAACATGGTGGGGGTCGG
Same	TAN_14724656_1	tyrU	valW	CTGCCGTCACAGACTTCGAAGGTTCGAATCCTTCCCCCACCACCAACATGGTGGGGGTCGGTGG
Same	TAN_1833881_1	tyrU	valW	CTGCCGTCACAGACTTCGAAGGTTCGAATCCTTCCCCCACCACCAACATGGTGGGGGTCGGTGGTTCGAG
Same	TAN_6428581_1	tyrU	valW	CTGCCGTCACAGACTTCGAAGGTTCGAATCCTTCCCCCACCACCAACATGGTGGGGGTCGGTGGTTCGA
Same	TAN_9966696_1	tyrU	valW	CTGCCGTCACAGACTTCGAAGGTTCGAATCCTTCCCCCACCACCAACATGGTGGGGGTCGGTGGTTCGAGTCCACT
Same	TAN_3399650_2	tyrU	valW	TGCCGTCACAGACTTCGAAGGTTCGAATCCTTCCCCCACCACCAACATGGTGGGGGTCGGTGGTTCGAGTCCA
Same	TAN_3453681_1	tyrU	valW	TGCCGTCACAGACTTCGAAGGTTCGAATCCTTCCCCCACCACCAACATGGTGGGGGTCGGTGGTTCGAGTCCACT
Same	TAN_11574024_2	tyrU	valW	GCCGTCACAGACTTCGAAGGTTCGAATCCTTCCCCCACCACCAACATGGTGGGGGTCGGTGGTTCGAG
Same	TAN_1714073_1	tyrU	valW	GCCGTCACAGACTTCGAAGGTTCGAATCCTTCCCCCACCACCAACATGGTGGGGGTCGGTGGTTCGAGTCCACTCGGACGC
Same	TAN_181751_1	tyrU	valW	GCCGTCACAGACTTCGAAGGTTCGAATCCTTCCCCCACCACCAACATGGTGGGGGTCGGTGGTTCGAGTCC
Same	TAN_3421947_3	tyrU	valW	GCCGTCACAGACTTCGAAGGTTCGAATCCTTCCCCCACCACCAACATGGTGGGGGTCGG
Same	TAN_5550809_7	tyrU	valW	GCCGTCACAGACTTCGAAGGTTCGAATCCTTCCCCCACCACCAACATGGTGGGGGTCGGTGGTTCGAGTCCA
Same	TAN_12045816_1	tyrU	valW	TCACAGACTTCGAAGGTTCGAATCCTTCCCCCACCACCAACATGGTGGGGGTCGGTG
Same	TAN_1060577_1	tyrU	valW	ACAGACTTCGAAGGTTCGAATCCTTCCCCCACCACCAACATGGTGGGGGTCGG
Same	TAN_14053611_1	tyrU	valW	ACAGACTTCGAAGGTTCGAATCCTTCCCCCACCACCAACATGGTGGGGGTCGGTGGTTCGAGTCCACTCGGA
Same	TAN_800589_2	tyrU	valW	ACAGACTTCGAAGGTTCGAATCCTTCCCCCACCACCAACATGGTGGGGGTCGGTGGTTCGAGTCCA
Same	TAN_13014344_1	tyrU	valW	GCCGTCACAGACTTCGAAGGTTCGAATCCTTCCCCCACCACCAATGGTGGGGGTCGGTGGTTCGA
Same	TAN_5269727_1	tyrU	valW	GCCGTCACAGACTTCGAAGGTTCGAATCCTTCCCCCACCACCAATGGTGGGGGTCGG
Same	TAN_10150955_1	valW	tyrU	TGGGGGTCGGTGGTTCGAGTCCACTCGGACGCACCGACTTCGAAGGTTCGAATCCTTCCCCCACCACCAA
Same	TAN_5356417_1	valW	tyrU	CGGTGGTTCGAGTCCATCTGCCGTCACAGACTTCGAAGGTTCGAATCCTTCCCCCACCACCAA
Same	TAN_8219970_1	valW	tyrU	CGAGTCCACTCGGACGCACCAGACTTCGAAGGTTCGAATCCTTCCCCCACCACCAA
Same	TAN_13582881_1	valW	tyrU	CGAGTCCACTCGGACGCACCACTTCGAAGGTTCGAATCCTTCCCCCACCACCAA
Alter	TAN_8323760_1	valW	tyrU	GCGTCCGTAGCTCAGTTGGTTAGAGCACCACCAGACTTCGAAGGTTCGAATCCTTCCCCCACCACCA
##
